# Supplementary material for: Hypothetical Protein VDAG_07742 Is Required for Verticillium dahliae Pathogenicity in Potato
Source: Int J Mol Sci. 2023 Feb 11;24(4):3630. doi: 10.3390/ijms24043630 (PMC9965449; doi:10.3390/ijms24043630)
Supplement: Supplementary file 1 [file ijms-24-03630-s001.zip › Table S1.xlsx]

## Sheet: Sheet1
Table S1: Upregulated proteins in the proteomic data in this study.
Protein ID	Protein description	Fold change	p-value	Regulated Type	MW [kDa]
VDAG_00499	Endothiapepsin OS=Verticillium dahliae (strain VdLs.17 / ATCC MYA-4575 / FGSC 10137) OX=498257 GN=VDAG_00499 PE=3 SV=1	15.131	0.00639017	Up	42.6
VDAG_07349	Cysteine-rich-protein OS=Verticillium dahliae (strain VdLs.17 / ATCC MYA-4575 / FGSC 10137) OX=498257 GN=VDAG_07349 PE=4 SV=1	10.432	0.0109871	Up	53.4
VDAG_09254	Glutathione-independent formaldehyde dehydrogenase OS=Verticillium dahliae (strain VdLs.17 / ATCC MYA-4575 / FGSC 10137) OX=498257 GN=VDAG_09254 PE=4 SV=1	8.55	0.000337392	Up	40.4
VDAG_10467	Dicarboxylic amino acid permease OS=Verticillium dahliae (strain VdLs.17 / ATCC MYA-4575 / FGSC 10137) OX=498257 GN=VDAG_10467 PE=4 SV=1	7.929	0.000500333	Up	63.6
VDAG_08662	4-coumarate-CoA ligase OS=Verticillium dahliae (strain VdLs.17 / ATCC MYA-4575 / FGSC 10137) OX=498257 GN=VDAG_08662 PE=4 SV=1	7.667	0.00182525	Up	69
VDAG_05550	General alpha-glucoside permease OS=Verticillium dahliae (strain VdLs.17 / ATCC MYA-4575 / FGSC 10137) OX=498257 GN=VDAG_05550 PE=3 SV=1	7.659	0.0228699	Up	59.8
VDAG_10208	Amino-acid permease inda1 OS=Verticillium dahliae (strain VdLs.17 / ATCC MYA-4575 / FGSC 10137) OX=498257 GN=VDAG_10208 PE=4 SV=1	7.505	7.85842e-05	Up	62.6
VDAG_07191	High-affinity nicotinic acid transporter OS=Verticillium dahliae (strain VdLs.17 / ATCC MYA-4575 / FGSC 10137) OX=498257 GN=VDAG_07191 PE=4 SV=1	7.135	0.000143806	Up	54.4
VDAG_07980	Peptide hydrolase OS=Verticillium dahliae (strain VdLs.17 / ATCC MYA-4575 / FGSC 10137) OX=498257 GN=VDAG_07980 PE=3 SV=1	7.004	0.0019787	Up	52.9
VDAG_05967	Alkaline proteinase OS=Verticillium dahliae (strain VdLs.17 / ATCC MYA-4575 / FGSC 10137) OX=498257 GN=VDAG_05967 PE=3 SV=1	6.903	0.000701409	Up	41.6
VDAG_01172	4-coumarate:coenzyme a ligase(predicted) OS=Verticillium dahliae (strain VdLs.17 / ATCC MYA-4575 / FGSC 10137) OX=498257 GN=VDAG_01172 PE=4 SV=1	6.76	0.0044525	Up	12.1
VDAG_05650	Trypsin OS=Verticillium dahliae (strain VdLs.17 / ATCC MYA-4575 / FGSC 10137) OX=498257 GN=VDAG_05650 PE=3 SV=1	6.648	6.04371e-05	Up	25.8
VDAG_08248	Hce2 domain-containing protein OS=Verticillium dahliae (strain VdLs.17 / ATCC MYA-4575 / FGSC 10137) OX=498257 GN=VDAG_08248 PE=4 SV=1	6.522	0.000736547	Up	18.5
VDAG_05344	Pectate lyase B OS=Verticillium dahliae (strain VdLs.17 / ATCC MYA-4575 / FGSC 10137) OX=498257 GN=VDAG_05344 PE=3 SV=1	6.385	0.0208417	Up	39.5
VDAG_02304	Peptide hydrolase OS=Verticillium dahliae (strain VdLs.17 / ATCC MYA-4575 / FGSC 10137) OX=498257 GN=VDAG_02304 PE=3 SV=1	5.838	0.00167567	Up	52.1
VDAG_01113	EFG_II domain-containing protein(predicted) OS=Verticillium dahliae (strain VdLs.17 / ATCC MYA-4575 / FGSC 10137) OX=498257 GN=VDAG_01113 PE=4 SV=1	5.636	0.00489088	Up	47.3
VDAG_10194	Sodium/nucleoside cotransporter OS=Verticillium dahliae (strain VdLs.17 / ATCC MYA-4575 / FGSC 10137) OX=498257 GN=VDAG_10194 PE=4 SV=1	5.626	0.00236321	Up	71.8
VDAG_10460	Amino-acid permease inda1 OS=Verticillium dahliae (strain VdLs.17 / ATCC MYA-4575 / FGSC 10137) OX=498257 GN=VDAG_10460 PE=4 SV=1	5.549	0.000798133	Up	63.9
VDAG_05115	Zinc carboxypeptidase A OS=Verticillium dahliae (strain VdLs.17 / ATCC MYA-4575 / FGSC 10137) OX=498257 GN=VDAG_05115 PE=4 SV=1	5.42	0.00334736	Up	46.5
VDAG_07742	Podospora anserina S mat+ genomic DNA chromosome 6, supercontig 4(predicted) OS=Verticillium dahliae (strain VdLs.17 / ATCC MYA-4575 / FGSC 10137) OX=498257 GN=VDAG_07742 PE=4 SV=1	5.4	0.00634638	Up	56
VDAG_03907	Peptide hydrolase OS=Verticillium dahliae (strain VdLs.17 / ATCC MYA-4575 / FGSC 10137) OX=498257 GN=VDAG_03907 PE=3 SV=1	5.35	0.00250297	Up	53.3
VDAG_07373	Serin endopeptidase OS=Verticillium dahliae (strain VdLs.17 / ATCC MYA-4575 / FGSC 10137) OX=498257 GN=VDAG_07373 PE=3 SV=1	5.188	2.0559e-05	Up	89.6
VDAG_07392	Cutinase(predicted) OS=Verticillium dahliae (strain VdLs.17 / ATCC MYA-4575 / FGSC 10137) OX=498257 GN=VDAG_07392 PE=4 SV=1	5.154	0.00138373	Up	50.3
VDAG_07238	Pectin lyase OS=Verticillium dahliae (strain VdLs.17 / ATCC MYA-4575 / FGSC 10137) OX=498257 GN=VDAG_07238 PE=3 SV=1	4.896	0.00215906	Up	39.1
VDAG_05645	Podospora anserina S mat+ genomic DNA chromosome 2, supercontig 1(predicted) OS=Verticillium dahliae (strain VdLs.17 / ATCC MYA-4575 / FGSC 10137) OX=498257 GN=VDAG_05645 PE=4 SV=1	4.83	0.000331429	Up	54.3
VDAG_07589	YneE OS=Verticillium dahliae (strain VdLs.17 / ATCC MYA-4575 / FGSC 10137) OX=498257 GN=VDAG_07589 PE=4 SV=1	4.683	0.00204197	Up	56.7
VDAG_07131	Proteinase R OS=Verticillium dahliae (strain VdLs.17 / ATCC MYA-4575 / FGSC 10137) OX=498257 GN=VDAG_07131 PE=3 SV=1	4.645	5.73483e-05	Up	39.9
VDAG_04977	Endopolygalacturonase OS=Verticillium dahliae (strain VdLs.17 / ATCC MYA-4575 / FGSC 10137) OX=498257 GN=VDAG_04977 PE=3 SV=1	4.549	5.85489e-05	Up	37.9
VDAG_03665	Tetrahydroxynaphthalene reductase OS=Verticillium dahliae (strain VdLs.17 / ATCC MYA-4575 / FGSC 10137) OX=498257 GN=VDAG_03665 PE=4 SV=1	4.262	0.000394587	Up	29.8
VDAG_08030	Neutral protease 2 OS=Verticillium dahliae (strain VdLs.17 / ATCC MYA-4575 / FGSC 10137) OX=498257 GN=VDAG_08030 PE=3 SV=1	4.201	0.00473456	Up	37.5
VDAG_01556	Neutral ceramidase OS=Verticillium dahliae (strain VdLs.17 / ATCC MYA-4575 / FGSC 10137) OX=498257 GN=VDAG_01556 PE=3 SV=1	4.116	0.0209617	Up	77.2
VDAG_04233	Peptide hydrolase OS=Verticillium dahliae (strain VdLs.17 / ATCC MYA-4575 / FGSC 10137) OX=498257 GN=VDAG_04233 PE=3 SV=1	4.103	7.39414e-05	Up	52.3
VDAG_09253	Sulfate transporter 4.1 OS=Verticillium dahliae (strain VdLs.17 / ATCC MYA-4575 / FGSC 10137) OX=498257 GN=VDAG_09253 PE=3 SV=1	4.051	0.000628929	Up	74.4
VDAG_02776	Peptidase s41 family protein(predicted) OS=Verticillium dahliae (strain VdLs.17 / ATCC MYA-4575 / FGSC 10137) OX=498257 GN=VDAG_02776 PE=4 SV=1	3.996	0.000366602	Up	62.2
VDAG_05799	Pectinesterase OS=Verticillium dahliae (strain VdLs.17 / ATCC MYA-4575 / FGSC 10137) OX=498257 GN=VDAG_05799 PE=4 SV=1	3.983	0.000776517	Up	34.8
VDAG_09397	Dipeptidyl aminopeptidase B OS=Verticillium dahliae (strain VdLs.17 / ATCC MYA-4575 / FGSC 10137) OX=498257 GN=VDAG_09397 PE=3 SV=1	3.91	0.000143353	Up	86.7
VDAG_09536	Pectate lyase OS=Verticillium dahliae (strain VdLs.17 / ATCC MYA-4575 / FGSC 10137) OX=498257 GN=VDAG_09536 PE=4 SV=1	3.844	0.00703487	Up	24.7
VDAG_04513	Hexose transporter protein OS=Verticillium dahliae (strain VdLs.17 / ATCC MYA-4575 / FGSC 10137) OX=498257 GN=VDAG_04513 PE=3 SV=1	3.806	0.00158575	Up	60.6
VDAG_07290	Carboxypeptidase B OS=Verticillium dahliae (strain VdLs.17 / ATCC MYA-4575 / FGSC 10137) OX=498257 GN=VDAG_07290 PE=4 SV=1	3.776	0.000375091	Up	44.9
VDAG_06333	Beta-glucosidase A OS=Verticillium dahliae (strain VdLs.17 / ATCC MYA-4575 / FGSC 10137) OX=498257 GN=VDAG_06333 PE=3 SV=1	3.707	0.00237979	Up	53.7
VDAG_06238	Lactose permease OS=Verticillium dahliae (strain VdLs.17 / ATCC MYA-4575 / FGSC 10137) OX=498257 GN=VDAG_06238 PE=3 SV=1	3.687	0.00941449	Up	60.3
VDAG_01692	Endoglucanase OS=Verticillium dahliae (strain VdLs.17 / ATCC MYA-4575 / FGSC 10137) OX=498257 GN=VDAG_01692 PE=3 SV=1	3.671	0.0211425	Up	43.4
VDAG_09251	Oxalate decarboxylase oxdC OS=Verticillium dahliae (strain VdLs.17 / ATCC MYA-4575 / FGSC 10137) OX=498257 GN=VDAG_09251 PE=4 SV=1	3.664	0.00407614	Up	51.5
VDAG_04156	Estradiol 17-beta-dehydrogenase OS=Verticillium dahliae (strain VdLs.17 / ATCC MYA-4575 / FGSC 10137) OX=498257 GN=VDAG_04156 PE=3 SV=1	3.654	0.000578228	Up	40.7
VDAG_02013	Aldehyde dehydrogenase OS=Verticillium dahliae (strain VdLs.17 / ATCC MYA-4575 / FGSC 10137) OX=498257 GN=VDAG_02013 PE=3 SV=1	3.648	6.62128e-06	Up	67.4
VDAG_08084	Oligopeptide transporter OS=Verticillium dahliae (strain VdLs.17 / ATCC MYA-4575 / FGSC 10137) OX=498257 GN=VDAG_08084 PE=4 SV=1	3.638	1.60429e-05	Up	76.5
VDAG_02886	Pectate lyase B OS=Verticillium dahliae (strain VdLs.17 / ATCC MYA-4575 / FGSC 10137) OX=498257 GN=VDAG_02886 PE=3 SV=1	3.435	0.0490032	Up	37.1
VDAG_02079	Metalloprotease OS=Verticillium dahliae (strain VdLs.17 / ATCC MYA-4575 / FGSC 10137) OX=498257 GN=VDAG_02079 PE=4 SV=1	3.378	0.00214521	Up	61.4
VDAG_06994	Alpha-glucosides permease MPH2/3 OS=Verticillium dahliae (strain VdLs.17 / ATCC MYA-4575 / FGSC 10137) OX=498257 GN=VDAG_06994 PE=3 SV=1	3.355	0.0028651	Up	61.6
VDAG_09071	High-affinity glucose transporter RGT2 OS=Verticillium dahliae (strain VdLs.17 / ATCC MYA-4575 / FGSC 10137) OX=498257 GN=VDAG_09071 PE=3 SV=1	3.353	0.0185548	Up	59.5
VDAG_07316	Homogentisate 1,2-dioxygenase OS=Verticillium dahliae (strain VdLs.17 / ATCC MYA-4575 / FGSC 10137) OX=498257 GN=VDAG_07316 PE=4 SV=1	3.349	0.0237185	Up	49.2
VDAG_00618	Alcohol dehydrogenase OS=Verticillium dahliae (strain VdLs.17 / ATCC MYA-4575 / FGSC 10137) OX=498257 GN=VDAG_00618 PE=4 SV=1	3.336	0.000632894	Up	69.2
VDAG_00245	Delta(24(24(1)))-sterol reductase OS=Verticillium dahliae (strain VdLs.17 / ATCC MYA-4575 / FGSC 10137) OX=498257 GN=VDAG_00245 PE=4 SV=1	3.327	0.00158415	Up	71.2
VDAG_07583	Phosphate transporter OS=Verticillium dahliae (strain VdLs.17 / ATCC MYA-4575 / FGSC 10137) OX=498257 GN=VDAG_07583 PE=3 SV=1	3.32	0.000463781	Up	66.5
VDAG_05780	Long-chain-alcohol oxidase OS=Verticillium dahliae (strain VdLs.17 / ATCC MYA-4575 / FGSC 10137) OX=498257 GN=VDAG_05780 PE=3 SV=1	3.301	0.00266661	Up	82.4
VDAG_05396	Cellobiose dehydrogenase OS=Verticillium dahliae (strain VdLs.17 / ATCC MYA-4575 / FGSC 10137) OX=498257 GN=VDAG_05396 PE=3 SV=1	3.258	0.000268705	Up	87.5
VDAG_03560	Pisatin demethylase OS=Verticillium dahliae (strain VdLs.17 / ATCC MYA-4575 / FGSC 10137) OX=498257 GN=VDAG_03560 PE=3 SV=1	3.24	0.0345704	Up	56
VDAG_04483	Cytochrome P450 52A11 OS=Verticillium dahliae (strain VdLs.17 / ATCC MYA-4575 / FGSC 10137) OX=498257 GN=VDAG_04483 PE=3 SV=1	3.228	0.0172017	Up	60.8
VDAG_00432	C6 zinc finger domain-containing protein OS=Verticillium dahliae (strain VdLs.17 / ATCC MYA-4575 / FGSC 10137) OX=498257 GN=VDAG_00432 PE=4 SV=1	3.223	0.00969812	Up	74.5
VDAG_02078	Uncharacterized protein OS=Verticillium dahliae (strain VdLs.17 / ATCC MYA-4575 / FGSC 10137) OX=498257 GN=VDAG_02078 PE=4 SV=1	3.204	0.0106273	Up	173.3
VDAG_07825	Glucanase OS=Verticillium dahliae (strain VdLs.17 / ATCC MYA-4575 / FGSC 10137) OX=498257 GN=VDAG_07825 PE=3 SV=1	3.182	0.0103236	Up	46.7
VDAG_02710	High-affinity glucose transporter SNF3 OS=Verticillium dahliae (strain VdLs.17 / ATCC MYA-4575 / FGSC 10137) OX=498257 GN=VDAG_02710 PE=3 SV=1	3.121	0.00441562	Up	60.6
VDAG_03588	Carboxypeptidase B OS=Verticillium dahliae (strain VdLs.17 / ATCC MYA-4575 / FGSC 10137) OX=498257 GN=VDAG_03588 PE=4 SV=1	3.107	0.00268923	Up	48.4
VDAG_00633	Ketoacyl-synt_C domain-containing protein (Fragment)(predicted) OS=Verticillium dahliae (strain VdLs.17 / ATCC MYA-4575 / FGSC 10137) OX=498257 GN=VDAG_00633 PE=4 SV=1	3.038	0.00838315	Up	28.7
VDAG_01263	Beta-glucosidase OS=Verticillium dahliae (strain VdLs.17 / ATCC MYA-4575 / FGSC 10137) OX=498257 GN=VDAG_01263 PE=3 SV=1	3.022	0.00114341	Up	66.5
VDAG_08380	006673de-8c5f-4a21-a8b7-670780e97057(predicted) OS=Verticillium dahliae (strain VdLs.17 / ATCC MYA-4575 / FGSC 10137) OX=498257 GN=VDAG_08380 PE=4 SV=1	3.006	0.00519501	Up	73.9
VDAG_09988	Phosphatidylethanolamine-binding protein OS=Verticillium dahliae (strain VdLs.17 / ATCC MYA-4575 / FGSC 10137) OX=498257 GN=VDAG_09988 PE=4 SV=1	2.996	0.00135875	Up	21.3
VDAG_09648	Dihydroxyacetone kinase OS=Verticillium dahliae (strain VdLs.17 / ATCC MYA-4575 / FGSC 10137) OX=498257 GN=VDAG_09648 PE=4 SV=1	2.91	0.00183692	Up	60.6
VDAG_01995	25 kDa protein elicitor OS=Verticillium dahliae (strain VdLs.17 / ATCC MYA-4575 / FGSC 10137) OX=498257 GN=VDAG_01995 PE=4 SV=1	2.905	0.00746117	Up	24.5
VDAG_06992	Ferric reductase transmembrane component 4 OS=Verticillium dahliae (strain VdLs.17 / ATCC MYA-4575 / FGSC 10137) OX=498257 GN=VDAG_06992 PE=4 SV=1	2.878	0.00272697	Up	79.1
VDAG_08929	L-threonine 3-dehydrogenase OS=Verticillium dahliae (strain VdLs.17 / ATCC MYA-4575 / FGSC 10137) OX=498257 GN=VDAG_08929 PE=3 SV=1	2.844	0.0005412	Up	37.5
VDAG_01286	L-amino acid oxidase OS=Verticillium dahliae (strain VdLs.17 / ATCC MYA-4575 / FGSC 10137) OX=498257 GN=VDAG_01286 PE=4 SV=1	2.786	0.00402073	Up	64.9
VDAG_05410	Carboxylic ester hydrolase OS=Verticillium dahliae (strain VdLs.17 / ATCC MYA-4575 / FGSC 10137) OX=498257 GN=VDAG_05410 PE=3 SV=1	2.778	0.00585488	Up	61.7
VDAG_03483	Glucanase OS=Verticillium dahliae (strain VdLs.17 / ATCC MYA-4575 / FGSC 10137) OX=498257 GN=VDAG_03483 PE=3 SV=1	2.762	0.0427522	Up	56.7
VDAG_07741	Bilirubin oxidase OS=Verticillium dahliae (strain VdLs.17 / ATCC MYA-4575 / FGSC 10137) OX=498257 GN=VDAG_07741 PE=4 SV=1	2.744	0.0211223	Up	68.3
VDAG_09506	5'/3'-nucleotidase SurE family protein OS=Verticillium dahliae (strain VdLs.17 / ATCC MYA-4575 / FGSC 10137) OX=498257 GN=VDAG_09506 PE=4 SV=1	2.715	0.000367284	Up	31.7
VDAG_01529	MFS transporter OS=Verticillium dahliae (strain VdLs.17 / ATCC MYA-4575 / FGSC 10137) OX=498257 GN=VDAG_01529 PE=4 SV=1	2.688	0.0247921	Up	64.2
VDAG_07183	Carboxypeptidase A OS=Verticillium dahliae (strain VdLs.17 / ATCC MYA-4575 / FGSC 10137) OX=498257 GN=VDAG_07183 PE=4 SV=1	2.634	0.00725063	Up	48.2
VDAG_04380	Cytochrome P450 51 OS=Verticillium dahliae (strain VdLs.17 / ATCC MYA-4575 / FGSC 10137) OX=498257 GN=VDAG_04380 PE=3 SV=1	2.598	0.000433483	Up	49.6
VDAG_01602	Endonuclease/exonuclease/phosphatase family protein OS=Verticillium dahliae (strain VdLs.17 / ATCC MYA-4575 / FGSC 10137) OX=498257 GN=VDAG_01602 PE=4 SV=1	2.58	0.0229687	Up	65.2
VDAG_04017	Endoglucanase-1 OS=Verticillium dahliae (strain VdLs.17 / ATCC MYA-4575 / FGSC 10137) OX=498257 GN=VDAG_04017 PE=3 SV=1	2.537	0.00420121	Up	25.6
VDAG_06372	Aldehyde dehydrogenase OS=Verticillium dahliae (strain VdLs.17 / ATCC MYA-4575 / FGSC 10137) OX=498257 GN=VDAG_06372 PE=3 SV=1	2.528	0.0113235	Up	54.2
VDAG_03084	Alpha/beta hydrolase OS=Verticillium dahliae (strain VdLs.17 / ATCC MYA-4575 / FGSC 10137) OX=498257 GN=VDAG_03084 PE=4 SV=1	2.526	0.00435207	Up	37.2
VDAG_00751	Metalloprotease OS=Verticillium dahliae (strain VdLs.17 / ATCC MYA-4575 / FGSC 10137) OX=498257 GN=VDAG_00751 PE=4 SV=1	2.481	0.0137247	Up	30.3
VDAG_01264	Mono OS=Verticillium dahliae (strain VdLs.17 / ATCC MYA-4575 / FGSC 10137) OX=498257 GN=VDAG_01264 PE=4 SV=1	2.48	0.00298018	Up	36.2
VDAG_03603	TPR domain-containing protein OS=Verticillium dahliae (strain VdLs.17 / ATCC MYA-4575 / FGSC 10137) OX=498257 GN=VDAG_03603 PE=4 SV=1	2.464	0.00115926	Up	83.8
VDAG_01700	Glucarate dehydratase OS=Verticillium dahliae (strain VdLs.17 / ATCC MYA-4575 / FGSC 10137) OX=498257 GN=VDAG_01700 PE=4 SV=1	2.453	0.000847334	Up	46.1
VDAG_08495	D-galacturonic acid reductase OS=Verticillium dahliae (strain VdLs.17 / ATCC MYA-4575 / FGSC 10137) OX=498257 GN=VDAG_08495 PE=4 SV=1	2.429	0.0136243	Up	44.6
VDAG_04798	Tyrosinase OS=Verticillium dahliae (strain VdLs.17 / ATCC MYA-4575 / FGSC 10137) OX=498257 GN=VDAG_04798 PE=4 SV=1	2.403	0.00990214	Up	61
VDAG_04827	Acetylesterase OS=Verticillium dahliae (strain VdLs.17 / ATCC MYA-4575 / FGSC 10137) OX=498257 GN=VDAG_04827 PE=4 SV=1	2.398	0.0112871	Up	26.3
VDAG_02269	Pantothenate transporter liz1 OS=Verticillium dahliae (strain VdLs.17 / ATCC MYA-4575 / FGSC 10137) OX=498257 GN=VDAG_02269 PE=4 SV=1	2.376	0.00861125	Up	54.3
VDAG_01596	D-3-phosphoglycerate dehydrogenase OS=Verticillium dahliae (strain VdLs.17 / ATCC MYA-4575 / FGSC 10137) OX=498257 GN=VDAG_01596 PE=3 SV=1	2.354	0.00353009	Up	71.5
VDAG_03479	Quinate permease OS=Verticillium dahliae (strain VdLs.17 / ATCC MYA-4575 / FGSC 10137) OX=498257 GN=VDAG_03479 PE=3 SV=1	2.304	0.0140476	Up	58
VDAG_03688	Acetolactate synthase OS=Verticillium dahliae (strain VdLs.17 / ATCC MYA-4575 / FGSC 10137) OX=498257 GN=VDAG_03688 PE=3 SV=1	2.271	0.0017333	Up	59.4
VDAG_07507	Alcohol dehydrogenase OS=Verticillium dahliae (strain VdLs.17 / ATCC MYA-4575 / FGSC 10137) OX=498257 GN=VDAG_07507 PE=3 SV=1	2.232	0.00170341	Up	37.1
VDAG_07646	Acetamidase OS=Verticillium dahliae (strain VdLs.17 / ATCC MYA-4575 / FGSC 10137) OX=498257 GN=VDAG_07646 PE=4 SV=1	2.225	0.0130087	Up	58.9
VDAG_07494	Secreted protein OS=Verticillium dahliae (strain VdLs.17 / ATCC MYA-4575 / FGSC 10137) OX=498257 GN=VDAG_07494 PE=4 SV=1	2.221	0.0029773	Up	21.9
VDAG_02910	Enoyl-CoA hydratase/isomerase OS=Verticillium dahliae (strain VdLs.17 / ATCC MYA-4575 / FGSC 10137) OX=498257 GN=VDAG_02910 PE=4 SV=1	2.219	0.0453278	Up	28
VDAG_08716	Velvet domain-containing protein(predicted) OS=Verticillium dahliae (strain VdLs.17 / ATCC MYA-4575 / FGSC 10137) OX=498257 GN=VDAG_08716 PE=4 SV=1	2.186	0.00488632	Up	14.2
VDAG_08496	Dihydrodipicolinate synthase OS=Verticillium dahliae (strain VdLs.17 / ATCC MYA-4575 / FGSC 10137) OX=498257 GN=VDAG_08496 PE=3 SV=1	2.181	0.00947145	Up	34.7
VDAG_00031	TR_THY domain-containing protein (Fragment) OS=Verticillium dahliae (strain VdLs.17 / ATCC MYA-4575 / FGSC 10137) OX=498257 GN=VDAG_00031 PE=4 SV=1	2.18	0.00809748	Up	7.7
VDAG_00930	NIMA-interacting protein TinC OS=Verticillium dahliae (strain VdLs.17 / ATCC MYA-4575 / FGSC 10137) OX=498257 GN=VDAG_00930 PE=4 SV=1	2.155	7.23538e-06	Up	110.9
VDAG_09363	SGNH_hydro domain-containing protein OS=Verticillium dahliae (strain VdLs.17 / ATCC MYA-4575 / FGSC 10137) OX=498257 GN=VDAG_09363 PE=4 SV=1	2.153	0.00793976	Up	27.3
VDAG_04951	GCY protein OS=Verticillium dahliae (strain VdLs.17 / ATCC MYA-4575 / FGSC 10137) OX=498257 GN=VDAG_04951 PE=4 SV=1	2.151	0.000311698	Up	34.3
VDAG_07446	Phosphoenolpyruvate carboxykinase OS=Verticillium dahliae (strain VdLs.17 / ATCC MYA-4575 / FGSC 10137) OX=498257 GN=VDAG_07446 PE=3 SV=1	2.132	5.87224e-05	Up	65.2
VDAG_09341	Hydrolase OS=Verticillium dahliae (strain VdLs.17 / ATCC MYA-4575 / FGSC 10137) OX=498257 GN=VDAG_09341 PE=4 SV=1	2.132	0.0017712	Up	32.4
VDAG_03970	4-trimethylaminobutyraldehyde dehydrogenase OS=Verticillium dahliae (strain VdLs.17 / ATCC MYA-4575 / FGSC 10137) OX=498257 GN=VDAG_03970 PE=3 SV=1	2.129	0.00815522	Up	50
VDAG_07661	VOC domain-containing protein OS=Verticillium dahliae (strain VdLs.17 / ATCC MYA-4575 / FGSC 10137) OX=498257 GN=VDAG_07661 PE=4 SV=1	2.126	0.0250326	Up	24.7
VDAG_07464	Ribosomal_L7Ae domain-containing protein(predicted) OS=Verticillium dahliae (strain VdLs.17 / ATCC MYA-4575 / FGSC 10137) OX=498257 GN=VDAG_07464 PE=4 SV=1	2.121	0.00308092	Up	9.7
VDAG_10464	MFS domain-containing protein OS=Verticillium dahliae (strain VdLs.17 / ATCC MYA-4575 / FGSC 10137) OX=498257 GN=VDAG_10464 PE=4 SV=1	2.117	0.00254718	Up	57.3
VDAG_07314	Amine oxidase OS=Verticillium dahliae (strain VdLs.17 / ATCC MYA-4575 / FGSC 10137) OX=498257 GN=VDAG_07314 PE=3 SV=1	2.113	0.0208915	Up	73.8
VDAG_03769	TYR_PHOSPHATASE_2 domain-containing protein(predicted) OS=Verticillium dahliae (strain VdLs.17 / ATCC MYA-4575 / FGSC 10137) OX=498257 GN=VDAG_03769 PE=4 SV=1	2.089	0.0356591	Up	21.5
VDAG_10443	Rhamnogalacturonan lyase OS=Verticillium dahliae (strain VdLs.17 / ATCC MYA-4575 / FGSC 10137) OX=498257 GN=VDAG_10443 PE=4 SV=1	2.083	0.00864915	Up	72.9
VDAG_01821	Luciferin 4-monooxygenase OS=Verticillium dahliae (strain VdLs.17 / ATCC MYA-4575 / FGSC 10137) OX=498257 GN=VDAG_01821 PE=4 SV=1	2.075	0.00207807	Up	63.6
VDAG_08824	Protein transport protein SFT2 OS=Verticillium dahliae (strain VdLs.17 / ATCC MYA-4575 / FGSC 10137) OX=498257 GN=VDAG_08824 PE=3 SV=1	2.072	0.00558154	Up	20.1
VDAG_02908	Secretory phospholipase A2 OS=Verticillium dahliae (strain VdLs.17 / ATCC MYA-4575 / FGSC 10137) OX=498257 GN=VDAG_02908 PE=4 SV=1	2.07	0.0446202	Up	24.1
VDAG_09473	Succinyl-CoA:3-ketoacid-coenzyme A transferase OS=Verticillium dahliae (strain VdLs.17 / ATCC MYA-4575 / FGSC 10137) OX=498257 GN=VDAG_09473 PE=3 SV=1	2.066	0.00816605	Up	55.8
VDAG_08710	UDP-glucose,sterol transferase OS=Verticillium dahliae (strain VdLs.17 / ATCC MYA-4575 / FGSC 10137) OX=498257 GN=VDAG_08710 PE=4 SV=1	2.048	0.00851496	Up	93.2
VDAG_09741	NADP-dependent alcohol dehydrogenase OS=Verticillium dahliae (strain VdLs.17 / ATCC MYA-4575 / FGSC 10137) OX=498257 GN=VDAG_09741 PE=3 SV=1	2.031	0.00213968	Up	39
VDAG_06176	Peptide transporter PTR2-A OS=Verticillium dahliae (strain VdLs.17 / ATCC MYA-4575 / FGSC 10137) OX=498257 GN=VDAG_06176 PE=4 SV=1	2.021	0.00794936	Up	64.6
VDAG_09549	Oxidoreductase OS=Verticillium dahliae (strain VdLs.17 / ATCC MYA-4575 / FGSC 10137) OX=498257 GN=VDAG_09549 PE=4 SV=1	1.983	0.0148415	Up	31.8
VDAG_08340	Cholesterol oxidase OS=Verticillium dahliae (strain VdLs.17 / ATCC MYA-4575 / FGSC 10137) OX=498257 GN=VDAG_08340 PE=4 SV=1	1.957	0.00956958	Up	148.1
VDAG_03536	YetA OS=Verticillium dahliae (strain VdLs.17 / ATCC MYA-4575 / FGSC 10137) OX=498257 GN=VDAG_03536 PE=4 SV=1	1.942	0.00254299	Up	101.1
VDAG_06282	General amino acid permease AGP2 OS=Verticillium dahliae (strain VdLs.17 / ATCC MYA-4575 / FGSC 10137) OX=498257 GN=VDAG_06282 PE=4 SV=1	1.908	0.00103313	Up	62.8
VDAG_09108	U-box domain containing protein OS=Verticillium dahliae (strain VdLs.17 / ATCC MYA-4575 / FGSC 10137) OX=498257 GN=VDAG_09108 PE=4 SV=1	1.906	0.0208655	Up	81.4
VDAG_08562	Voltage-gated potassium channel subunit beta-2 OS=Verticillium dahliae (strain VdLs.17 / ATCC MYA-4575 / FGSC 10137) OX=498257 GN=VDAG_08562 PE=4 SV=1	1.884	0.00662351	Up	38.6
VDAG_07057	Acetyl-coenzyme A synthetase OS=Verticillium dahliae (strain VdLs.17 / ATCC MYA-4575 / FGSC 10137) OX=498257 GN=VDAG_07057 PE=3 SV=1	1.874	0.00269164	Up	73.2
VDAG_05498	Ethanolamine utilization protein eutG OS=Verticillium dahliae (strain VdLs.17 / ATCC MYA-4575 / FGSC 10137) OX=498257 GN=VDAG_05498 PE=4 SV=1	1.873	0.00173261	Up	53.3
VDAG_08250	3-ketoacyl-CoA thiolase OS=Verticillium dahliae (strain VdLs.17 / ATCC MYA-4575 / FGSC 10137) OX=498257 GN=VDAG_08250 PE=3 SV=1	1.859	0.00205729	Up	43.3
VDAG_02085	Mannan endo-1,4-beta-mannosidase OS=Verticillium dahliae (strain VdLs.17 / ATCC MYA-4575 / FGSC 10137) OX=498257 GN=VDAG_02085 PE=3 SV=1	1.855	0.0225136	Up	49.1
VDAG_07477	Mannan endo-1,4-beta-mannosidase OS=Verticillium dahliae (strain VdLs.17 / ATCC MYA-4575 / FGSC 10137) OX=498257 GN=VDAG_07477 PE=3 SV=1	1.835	0.0187906	Up	45.2
VDAG_01628	2-nitropropane dioxygenase OS=Verticillium dahliae (strain VdLs.17 / ATCC MYA-4575 / FGSC 10137) OX=498257 GN=VDAG_01628 PE=4 SV=1	1.83	0.00164623	Up	31.9
VDAG_07369	Amine oxidase OS=Verticillium dahliae (strain VdLs.17 / ATCC MYA-4575 / FGSC 10137) OX=498257 GN=VDAG_07369 PE=3 SV=1	1.813	0.00521184	Up	77
VDAG_07738	Glycerol kinase OS=Verticillium dahliae (strain VdLs.17 / ATCC MYA-4575 / FGSC 10137) OX=498257 GN=VDAG_07738 PE=3 SV=1	1.812	0.00164484	Up	55.6
VDAG_07610	Putative fungal specific transcription protein(predicted) OS=Verticillium dahliae (strain VdLs.17 / ATCC MYA-4575 / FGSC 10137) OX=498257 GN=VDAG_07610 PE=4 SV=1	1.797	0.000615544	Up	13.3
VDAG_10024	Phenol hydroxylase OS=Verticillium dahliae (strain VdLs.17 / ATCC MYA-4575 / FGSC 10137) OX=498257 GN=VDAG_10024 PE=4 SV=1	1.785	0.00133206	Up	70.6
VDAG_07294	Podospora anserina S mat+ genomic DNA chromosome 4, supercontig 1(predicted) OS=Verticillium dahliae (strain VdLs.17 / ATCC MYA-4575 / FGSC 10137) OX=498257 GN=VDAG_07294 PE=4 SV=1	1.768	0.0216792	Up	70
VDAG_07723	Transcription factor spt20(predicted) OS=Verticillium dahliae (strain VdLs.17 / ATCC MYA-4575 / FGSC 10137) OX=498257 GN=VDAG_07723 PE=4 SV=1	1.741	0.00201165	Up	105.8
VDAG_02904	Pectate lyase B OS=Verticillium dahliae (strain VdLs.17 / ATCC MYA-4575 / FGSC 10137) OX=498257 GN=VDAG_02904 PE=3 SV=1	1.74	0.0320524	Up	39.2
VDAG_00041	Inositol-3-phosphate synthase OS=Verticillium dahliae (strain VdLs.17 / ATCC MYA-4575 / FGSC 10137) OX=498257 GN=VDAG_00041 PE=4 SV=1	1.73	0.0393319	Up	55
VDAG_01324	Acetoacetyl-coenzyme A synthetase OS=Verticillium dahliae (strain VdLs.17 / ATCC MYA-4575 / FGSC 10137) OX=498257 GN=VDAG_01324 PE=4 SV=1	1.71	0.000727517	Up	73.3
VDAG_07214	Integral membrane protein(predicted) OS=Verticillium dahliae (strain VdLs.17 / ATCC MYA-4575 / FGSC 10137) OX=498257 GN=VDAG_07214 PE=4 SV=1	1.695	0.0467663	Up	28.7
VDAG_05649	BNR/Asp-box repeat domain-containing protein OS=Verticillium dahliae (strain VdLs.17 / ATCC MYA-4575 / FGSC 10137) OX=498257 GN=VDAG_05649 PE=4 SV=1	1.694	0.0343015	Up	42.6
VDAG_05347	Beta-galactosidase OS=Verticillium dahliae (strain VdLs.17 / ATCC MYA-4575 / FGSC 10137) OX=498257 GN=VDAG_05347 PE=4 SV=1	1.677	0.020707	Up	145
VDAG_08883	Mitochondral 37S ribosomal protein S27(predicted) OS=Verticillium dahliae (strain VdLs.17 / ATCC MYA-4575 / FGSC 10137) OX=498257 GN=VDAG_08883 PE=4 SV=1	1.674	0.0261941	Up	11.8
VDAG_02706	Dienelactone hydrolase family protein OS=Verticillium dahliae (strain VdLs.17 / ATCC MYA-4575 / FGSC 10137) OX=498257 GN=VDAG_02706 PE=4 SV=1	1.673	0.0359995	Up	30.2
VDAG_08050	Kelch repeat protein OS=Verticillium dahliae (strain VdLs.17 / ATCC MYA-4575 / FGSC 10137) OX=498257 GN=VDAG_08050 PE=4 SV=1	1.669	0.0452948	Up	36
VDAG_09991	Quinate permease OS=Verticillium dahliae (strain VdLs.17 / ATCC MYA-4575 / FGSC 10137) OX=498257 GN=VDAG_09991 PE=3 SV=1	1.669	0.0199181	Up	61.6
VDAG_09647	MFS transporter OS=Verticillium dahliae (strain VdLs.17 / ATCC MYA-4575 / FGSC 10137) OX=498257 GN=VDAG_09647 PE=4 SV=1	1.663	0.0438236	Up	54.6
VDAG_00590	Oxidoreductase 2-nitropropane dioxygenase family OS=Verticillium dahliae (strain VdLs.17 / ATCC MYA-4575 / FGSC 10137) OX=498257 GN=VDAG_00590 PE=4 SV=1	1.635	0.00194703	Up	32.2
VDAG_06180	Beta-mannosidase OS=Verticillium dahliae (strain VdLs.17 / ATCC MYA-4575 / FGSC 10137) OX=498257 GN=VDAG_06180 PE=4 SV=1	1.632	0.0295517	Up	97.3
VDAG_06523	Pectate lyase A OS=Verticillium dahliae (strain VdLs.17 / ATCC MYA-4575 / FGSC 10137) OX=498257 GN=VDAG_06523 PE=4 SV=1	1.63	0.0209334	Up	25.2
VDAG_07263	Peptidase_C25 domain-containing protein OS=Verticillium dahliae (strain VdLs.17 / ATCC MYA-4575 / FGSC 10137) OX=498257 GN=VDAG_07263 PE=4 SV=1	1.614	0.010183	Up	114.5
VDAG_10081	L-galactonate dehydratase OS=Verticillium dahliae (strain VdLs.17 / ATCC MYA-4575 / FGSC 10137) OX=498257 GN=VDAG_10081 PE=4 SV=1	1.613	0.00975202	Up	50.3
VDAG_03820	Carbonic anhydrase OS=Verticillium dahliae (strain VdLs.17 / ATCC MYA-4575 / FGSC 10137) OX=498257 GN=VDAG_03820 PE=3 SV=1	1.595	0.00163949	Up	15.6
VDAG_07585	Flotillin domain-containing protein OS=Verticillium dahliae (strain VdLs.17 / ATCC MYA-4575 / FGSC 10137) OX=498257 GN=VDAG_07585 PE=3 SV=1	1.58	0.0305043	Up	57
VDAG_03345	Succinate-semialdehyde dehydrogenase OS=Verticillium dahliae (strain VdLs.17 / ATCC MYA-4575 / FGSC 10137) OX=498257 GN=VDAG_03345 PE=3 SV=1	1.575	0.0128955	Up	53.1
VDAG_06133	Amine oxidase OS=Verticillium dahliae (strain VdLs.17 / ATCC MYA-4575 / FGSC 10137) OX=498257 GN=VDAG_06133 PE=4 SV=1	1.569	0.0168883	Up	48.8
VDAG_01465	Nuclease P1 OS=Verticillium dahliae (strain VdLs.17 / ATCC MYA-4575 / FGSC 10137) OX=498257 GN=VDAG_01465 PE=4 SV=1	1.562	0.0252654	Up	34.9
VDAG_08109	Pyrroline-5-carboxylate reductase(predicted) OS=Verticillium dahliae (strain VdLs.17 / ATCC MYA-4575 / FGSC 10137) OX=498257 GN=VDAG_08109 PE=4 SV=1	1.553	0.00467394	Up	48
VDAG_05015	Beta-galactosidase OS=Verticillium dahliae (strain VdLs.17 / ATCC MYA-4575 / FGSC 10137) OX=498257 GN=VDAG_05015 PE=3 SV=1	1.535	0.0123922	Up	117
VDAG_00921	Zeta-crystallin OS=Verticillium dahliae (strain VdLs.17 / ATCC MYA-4575 / FGSC 10137) OX=498257 GN=VDAG_00921 PE=4 SV=1	1.463	0.0223579	Up	35.9
VDAG_06079	Sorbitol dehydrogenase OS=Verticillium dahliae (strain VdLs.17 / ATCC MYA-4575 / FGSC 10137) OX=498257 GN=VDAG_06079 PE=4 SV=1	1.46	0.0378279	Up	22.4
VDAG_09869	Stress-response A/B barrel domain-containing protein OS=Verticillium dahliae (strain VdLs.17 / ATCC MYA-4575 / FGSC 10137) OX=498257 GN=VDAG_09869 PE=4 SV=1	1.46	0.0109255	Up	12.3
VDAG_07681	ATP-binding cassette sub-family G member 5 OS=Verticillium dahliae (strain VdLs.17 / ATCC MYA-4575 / FGSC 10137) OX=498257 GN=VDAG_07681 PE=4 SV=1	1.436	0.0173745	Up	69.3
VDAG_00792	Lysine acetyltransferase OS=Verticillium dahliae (strain VdLs.17 / ATCC MYA-4575 / FGSC 10137) OX=498257 GN=VDAG_00792 PE=4 SV=1	1.426	0.0230537	Up	43.1
VDAG_06080	L-arabinitol 4-dehydrogenase OS=Verticillium dahliae (strain VdLs.17 / ATCC MYA-4575 / FGSC 10137) OX=498257 GN=VDAG_06080 PE=4 SV=1	1.42	0.0390011	Up	7.8
VDAG_03911	DIL and Ankyrin domain-containing protein OS=Verticillium dahliae (strain VdLs.17 / ATCC MYA-4575 / FGSC 10137) OX=498257 GN=VDAG_03911 PE=4 SV=1	1.414	0.00477112	Up	90
VDAG_05121	Git3 domain-containing protein(predicted) OS=Verticillium dahliae (strain VdLs.17 / ATCC MYA-4575 / FGSC 10137) OX=498257 GN=VDAG_05121 PE=4 SV=1	1.408	0.0457177	Up	18.3
VDAG_05635	Peptidase S15 OS=Verticillium dahliae (strain VdLs.17 / ATCC MYA-4575 / FGSC 10137) OX=498257 GN=VDAG_05635 PE=4 SV=1	1.399	0.0340081	Up	34.7
VDAG_07266	Choline dehydrogenase OS=Verticillium dahliae (strain VdLs.17 / ATCC MYA-4575 / FGSC 10137) OX=498257 GN=VDAG_07266 PE=3 SV=1	1.377	0.0177923	Up	65.4
VDAG_08344	ATP-grasp domain-containing protein(predicted) OS=Verticillium dahliae (strain VdLs.17 / ATCC MYA-4575 / FGSC 10137) OX=498257 GN=VDAG_08344 PE=4 SV=1	1.362	0.0135199	Up	20.3
VDAG_02233	Carboxylic ester hydrolase OS=Verticillium dahliae (strain VdLs.17 / ATCC MYA-4575 / FGSC 10137) OX=498257 GN=VDAG_02233 PE=3 SV=1	1.358	0.0294306	Up	56.1
VDAG_04579	3-oxoacyl-[acyl-carrier-protein] reductase OS=Verticillium dahliae (strain VdLs.17 / ATCC MYA-4575 / FGSC 10137) OX=498257 GN=VDAG_04579 PE=4 SV=1	1.358	0.00184293	Up	26.9
VDAG_07821	Sphingoid long chain base kinase OS=Verticillium dahliae (strain VdLs.17 / ATCC MYA-4575 / FGSC 10137) OX=498257 GN=VDAG_07821 PE=4 SV=1	1.357	0.0166909	Up	55
VDAG_04090	Cystathionine gamma-synthase OS=Verticillium dahliae (strain VdLs.17 / ATCC MYA-4575 / FGSC 10137) OX=498257 GN=VDAG_04090 PE=3 SV=1	1.351	0.0378948	Up	64.3
VDAG_05394	DUF1479 domain-containing protein(predicted) OS=Verticillium dahliae (strain VdLs.17 / ATCC MYA-4575 / FGSC 10137) OX=498257 GN=VDAG_05394 PE=4 SV=1	1.342	0.0090968	Up	85.1
VDAG_10220	Hemoglobin OS=Verticillium dahliae (strain VdLs.17 / ATCC MYA-4575 / FGSC 10137) OX=498257 GN=VDAG_10220 PE=3 SV=1	1.336	0.00664973	Up	46.9
VDAG_07292	2-nitropropane dioxygenase OS=Verticillium dahliae (strain VdLs.17 / ATCC MYA-4575 / FGSC 10137) OX=498257 GN=VDAG_07292 PE=4 SV=1	1.325	0.0142146	Up	37
VDAG_08241	Carboxymethylenebutenolidase OS=Verticillium dahliae (strain VdLs.17 / ATCC MYA-4575 / FGSC 10137) OX=498257 GN=VDAG_08241 PE=4 SV=1	1.307	0.0124309	Up	43.1
VDAG_03781	Clr5 domain-containing protein(predicted) OS=Verticillium dahliae (strain VdLs.17 / ATCC MYA-4575 / FGSC 10137) OX=498257 GN=VDAG_03781 PE=4 SV=1	1.306	0.00214071	Up	76.3
