# Supplementary material for: Hypothetical Protein VDAG_07742 Is Required for Verticillium dahliae Pathogenicity in Potato
Source: Int J Mol Sci. 2023 Feb 11;24(4):3630. doi: 10.3390/ijms24043630 (PMC9965449; doi:10.3390/ijms24043630)
Supplement: Supplementary file 1 [file ijms-24-03630-s001.zip › Table S2.xlsx]

## Sheet: Sheet1
Table S2: List of upregulated proteins in the clustering of orthologous groups (COG) functional.
COG category	Protein ID	Fold change	p-value
[B] Chromatin structure and dynamics	VDAG_03603	2.464	0.00115926
[C] Energy production and conversion	VDAG_00921	1.463	0.0223579
[C] Energy production and conversion	VDAG_10220	1.336	0.00664973
[C] Energy production and conversion	VDAG_08562	1.884	0.00662351
[C] Energy production and conversion	VDAG_05498	1.873	0.00173261
[C] Energy production and conversion	VDAG_10024	1.785	0.00133206
[E] Amino acid transport and metabolism	VDAG_10460	5.549	0.000798133
[E] Amino acid transport and metabolism	VDAG_04090	1.351	0.0378948
[E] Amino acid transport and metabolism	VDAG_06282	1.908	0.00103313
[E] Amino acid transport and metabolism	VDAG_01596	2.354	0.00353009
[E] Amino acid transport and metabolism	VDAG_03345	1.575	0.0128955
[E] Amino acid transport and metabolism	VDAG_03688	2.271	0.0017333
[E] Amino acid transport and metabolism	VDAG_02013	3.648	6.62128e-06
[E] Amino acid transport and metabolism	VDAG_09549	1.983	0.0148415
[E] Amino acid transport and metabolism	VDAG_07266	1.377	0.0177923
[E] Amino acid transport and metabolism	VDAG_05396	3.258	0.000268705
[E] Amino acid transport and metabolism	VDAG_10208	7.505	7.85842e-05
[E] Amino acid transport and metabolism	VDAG_07316	3.349	0.0237185
[E] Amino acid transport and metabolism	VDAG_00618	3.336	0.000632894
[E] Amino acid transport and metabolism	VDAG_06176	2.021	0.00794936
[E] Amino acid transport and metabolism	VDAG_03970	2.129	0.00815522
[E] Amino acid transport and metabolism	VDAG_06372	2.528	0.0113235
[E] Amino acid transport and metabolism	VDAG_10467	7.929	0.000500333
[F] Nucleotide transport and metabolism	VDAG_10194	5.626	0.00236321
[G] Carbohydrate transport and metabolism	VDAG_01264	2.48	0.00298018
[G] Carbohydrate transport and metabolism	VDAG_05347	1.677	0.020707
[G] Carbohydrate transport and metabolism	VDAG_05410	2.778	0.00585488
[G] Carbohydrate transport and metabolism	VDAG_02706	1.673	0.0359995
[G] Carbohydrate transport and metabolism	VDAG_07821	1.357	0.0166909
[G] Carbohydrate transport and metabolism	VDAG_06333	3.707	0.00237979
[G] Carbohydrate transport and metabolism	VDAG_02269	2.376	0.00861125
[G] Carbohydrate transport and metabolism	VDAG_09647	1.663	0.0438236
[G] Carbohydrate transport and metabolism	VDAG_10464	2.117	0.00254718
[G] Carbohydrate transport and metabolism	VDAG_05015	1.535	0.0123922
[G] Carbohydrate transport and metabolism	VDAG_07738	1.812	0.00164484
[G] Carbohydrate transport and metabolism	VDAG_07191	7.135	0.000143806
[G] Carbohydrate transport and metabolism	VDAG_09648	2.91	0.00183692
[G] Carbohydrate transport and metabolism	VDAG_06180	1.632	0.0295517
[H] Coenzyme transport and metabolism	VDAG_10024	1.785	0.00133206
[H] Coenzyme transport and metabolism	VDAG_09473	2.066	0.00816605
[H] Coenzyme transport and metabolism	VDAG_03688	2.271	0.0017333
[H] Coenzyme transport and metabolism	VDAG_08710	2.048	0.00851496
[I] Lipid transport and metabolism	VDAG_07057	1.874	0.00269164
[I] Lipid transport and metabolism	VDAG_01324	1.71	0.000727517
[I] Lipid transport and metabolism	VDAG_00031	2.18	0.00809748
[I] Lipid transport and metabolism	VDAG_03084	2.526	0.00435207
[I] Lipid transport and metabolism	VDAG_08250	1.859	0.00205729
[I] Lipid transport and metabolism	VDAG_08662	7.667	0.00182525
[I] Lipid transport and metabolism	VDAG_00245	3.327	0.00158415
[I] Lipid transport and metabolism	VDAG_00041	1.73	0.0393319
[I] Lipid transport and metabolism	VDAG_07646	2.225	0.0130087
[I] Lipid transport and metabolism	VDAG_02910	2.219	0.0453278
[I] Lipid transport and metabolism	VDAG_01821	2.075	0.00207807
[J] Translation, ribosomal structure and biogenesis	VDAG_08883	1.674	0.0261941
[J] Translation, ribosomal structure and biogenesis	VDAG_07646	2.225	0.0130087
[O] Posttranslational modification, protein turnover, chaperones	VDAG_04233	4.103	7.39414e-05
[O] Posttranslational modification, protein turnover, chaperones	VDAG_05650	6.648	6.04371e-05
[O] Posttranslational modification, protein turnover, chaperones	VDAG_02304	5.838	0.00167567
[O] Posttranslational modification, protein turnover, chaperones	VDAG_09397	3.91	0.000143353
[O] Posttranslational modification, protein turnover, chaperones	VDAG_00499	15.131	0.00639017
[O] Posttranslational modification, protein turnover, chaperones	VDAG_05967	6.903	0.000701409
[O] Posttranslational modification, protein turnover, chaperones	VDAG_03588	3.107	0.00268923
[O] Posttranslational modification, protein turnover, chaperones	VDAG_07290	3.776	0.000375091
[O] Posttranslational modification, protein turnover, chaperones	VDAG_07980	7.004	0.0019787
[O] Posttranslational modification, protein turnover, chaperones	VDAG_07183	2.634	0.00725063
[O] Posttranslational modification, protein turnover, chaperones	VDAG_07131	4.645	5.73483e-05
[O] Posttranslational modification, protein turnover, chaperones	VDAG_05115	5.42	0.00334736
[O] Posttranslational modification, protein turnover, chaperones	VDAG_07373	5.188	2.0559e-05
[O] Posttranslational modification, protein turnover, chaperones	VDAG_03907	5.35	0.00250297
[P] Inorganic ion transport and metabolism	VDAG_06238	3.687	0.00941449
[P] Inorganic ion transport and metabolism	VDAG_04513	3.806	0.00158575
[P] Inorganic ion transport and metabolism	VDAG_09253	4.051	0.000628929
[P] Inorganic ion transport and metabolism	VDAG_02710	3.121	0.00441562
[P] Inorganic ion transport and metabolism	VDAG_06994	3.355	0.0028651
[P] Inorganic ion transport and metabolism	VDAG_09071	3.353	0.0185548
[P] Inorganic ion transport and metabolism	VDAG_03820	1.595	0.00163949
[P] Inorganic ion transport and metabolism	VDAG_10194	5.626	0.00236321
[P] Inorganic ion transport and metabolism	VDAG_07583	3.32	0.000463781
[P] Inorganic ion transport and metabolism	VDAG_06992	2.878	0.00272697
[P] Inorganic ion transport and metabolism	VDAG_05550	7.659	0.0228699
[P] Inorganic ion transport and metabolism	VDAG_09991	1.669	0.0199181
[Q] Secondary metabolites biosynthesis, transport and catabolism	VDAG_07369	1.813	0.00521184
[Q] Secondary metabolites biosynthesis, transport and catabolism	VDAG_04156	3.654	0.000578228
[Q] Secondary metabolites biosynthesis, transport and catabolism	VDAG_06992	2.878	0.00272697
[Q] Secondary metabolites biosynthesis, transport and catabolism	VDAG_04380	2.598	0.000433483
[Q] Secondary metabolites biosynthesis, transport and catabolism	VDAG_08929	2.844	0.0005412
[Q] Secondary metabolites biosynthesis, transport and catabolism	VDAG_03665	4.262	0.000394587
[Q] Secondary metabolites biosynthesis, transport and catabolism	VDAG_09254	8.55	0.000337392
[Q] Secondary metabolites biosynthesis, transport and catabolism	VDAG_06080	1.42	0.0390011
[Q] Secondary metabolites biosynthesis, transport and catabolism	VDAG_04483	3.228	0.0172017
[Q] Secondary metabolites biosynthesis, transport and catabolism	VDAG_09741	2.031	0.00213968
[Q] Secondary metabolites biosynthesis, transport and catabolism	VDAG_07314	2.113	0.0208915
[Q] Secondary metabolites biosynthesis, transport and catabolism	VDAG_04579	1.358	0.00184293
[Q] Secondary metabolites biosynthesis, transport and catabolism	VDAG_07507	2.232	0.00170341
[Q] Secondary metabolites biosynthesis, transport and catabolism	VDAG_07681	1.436	0.0173745
[Q] Secondary metabolites biosynthesis, transport and catabolism	VDAG_03560	3.24	0.0345704
[Q] Secondary metabolites biosynthesis, transport and catabolism	VDAG_06079	1.46	0.0378279
[S] Function unknown	VDAG_04951	2.151	0.000311698
[S] Function unknown	VDAG_08050	1.669	0.0452948
[S] Function unknown	VDAG_09988	2.996	0.00135875
[S] Function unknown	VDAG_00930	2.155	7.23538e-06
[S] Function unknown	VDAG_03911	1.414	0.00477112
[T] Signal transduction mechanisms	VDAG_07349	10.432	0.0109871
[T] Signal transduction mechanisms	VDAG_00245	3.327	0.00158415
[T] Signal transduction mechanisms	VDAG_02233	1.358	0.0294306
[T] Signal transduction mechanisms	VDAG_07646	2.225	0.0130087
[T] Signal transduction mechanisms	VDAG_01556	4.116	0.0209617
[U] Intracellular trafficking, secretion, and vesicular transport	VDAG_01529	2.688	0.0247921
[U] Intracellular trafficking, secretion, and vesicular transport	VDAG_08824	2.072	0.00558154
[U] Intracellular trafficking, secretion, and vesicular transport	VDAG_07585	1.58	0.0305043
[U] Intracellular trafficking, secretion, and vesicular transport	VDAG_03479	2.304	0.0140476
[W] Extracellular structures	VDAG_07349	10.432	0.0109871
[Z] Cytoskeleton	VDAG_07585	1.58	0.0305043
