# Supplementary material for: Hypothetical Protein VDAG_07742 Is Required for Verticillium dahliae Pathogenicity in Potato
Source: Int J Mol Sci. 2023 Feb 11;24(4):3630. doi: 10.3390/ijms24043630 (PMC9965449; doi:10.3390/ijms24043630)
Supplement: Supplementary file 1 [file ijms-24-03630-s001.zip › Table S3.xlsx]

## Sheet: Sheet1
Table S3: List of upregulated proteins in the Kyoto encyclopedia of genes and genomes (KEGG) pathways.
KEGG pathway	Protein ID	Fold Enrichment	Fisher's exact test p-value	KEGG KO No.
map00010 Glycolysis / Gluconeogenesis	VDAG_07446	2.132	0.00202557	K01610
map00010 Glycolysis / Gluconeogenesis	VDAG_07507	2.232	0.00202557	K13953
map00010 Glycolysis / Gluconeogenesis	VDAG_09741	2.031	0.00202557	K00002
map00010 Glycolysis / Gluconeogenesis	VDAG_02013	3.648	0.00202557	K00128
map00010 Glycolysis / Gluconeogenesis	VDAG_07057	1.874	0.00202557	K01895
map00010 Glycolysis / Gluconeogenesis	VDAG_06372	2.528	0.00202557	K00129
map00040 Pentose and glucuronate interconversions	VDAG_10081	1.613	4.96496e-12	K18102
map00040 Pentose and glucuronate interconversions	VDAG_02904	1.74	4.96496e-12	K01728
map00040 Pentose and glucuronate interconversions	VDAG_04977	4.549	4.96496e-12	K01184
map00040 Pentose and glucuronate interconversions	VDAG_05799	3.983	4.96496e-12	K01051
map00040 Pentose and glucuronate interconversions	VDAG_08495	2.429	4.96496e-12	K18106
map00040 Pentose and glucuronate interconversions	VDAG_09741	2.031	4.96496e-12	K00002
map00040 Pentose and glucuronate interconversions	VDAG_06080	1.42	4.96496e-12	K00008
map00040 Pentose and glucuronate interconversions	VDAG_06523	1.63	4.96496e-12	K22539
map00040 Pentose and glucuronate interconversions	VDAG_06079	1.46	4.96496e-12	K00008
map00040 Pentose and glucuronate interconversions	VDAG_02886	3.435	4.96496e-12	K01728
map00040 Pentose and glucuronate interconversions	VDAG_08496	2.181	4.96496e-12	K18103
map00040 Pentose and glucuronate interconversions	VDAG_09536	3.844	4.96496e-12	K22539
map00040 Pentose and glucuronate interconversions	VDAG_08929	2.844	4.96496e-12	K17818
map00040 Pentose and glucuronate interconversions	VDAG_05344	6.385	4.96496e-12	K01728
map00051 Fructose and mannose metabolism	VDAG_09648	2.91	0.00342333	K00863
map00051 Fructose and mannose metabolism	VDAG_07477	1.835	0.00342333	K19355
map00051 Fructose and mannose metabolism	VDAG_06080	1.42	0.00342333	K00008
map00051 Fructose and mannose metabolism	VDAG_06079	1.46	0.00342333	K00008
map00051 Fructose and mannose metabolism	VDAG_02085	1.855	0.00342333	K01218
map00052 Galactose metabolism	VDAG_05015	1.535	0.0969175	K01190
map00052 Galactose metabolism	VDAG_05347	1.677	0.0969175	K01190
map00053 Ascorbate and aldarate metabolism	VDAG_01700	2.453	0.0169803	K01706
map00053 Ascorbate and aldarate metabolism	VDAG_02013	3.648	0.0169803	K00128
map00071 Fatty acid degradation	VDAG_02910	2.219	0.00546347	K07511
map00071 Fatty acid degradation	VDAG_07507	2.232	0.00546347	K13953
map00071 Fatty acid degradation	VDAG_08250	1.859	0.00546347	K07513
map00071 Fatty acid degradation	VDAG_02013	3.648	0.00546347	K00128
map00100 Steroid biosynthesis	VDAG_00245	3.327	0.0753041	K00223
map00100 Steroid biosynthesis	VDAG_04380	2.598	0.0753041	K05917
map00260 Glycine, serine and threonine metabolism	VDAG_00618	3.336	0.0430484	K00108
map00260 Glycine, serine and threonine metabolism	VDAG_07314	2.113	0.0430484	K00276
map00260 Glycine, serine and threonine metabolism	VDAG_01596	2.354	0.0430484	K00058
map00260 Glycine, serine and threonine metabolism	VDAG_07369	1.813	0.0430484	K00276
map00280 Valine, leucine and isoleucine degradation	VDAG_02910	2.219	0.00525421	K07511
map00280 Valine, leucine and isoleucine degradation	VDAG_08250	1.859	0.00525421	K07513
map00280 Valine, leucine and isoleucine degradation	VDAG_09473	2.066	0.00525421	K01027
map00280 Valine, leucine and isoleucine degradation	VDAG_02013	3.648	0.00525421	K00128
map00280 Valine, leucine and isoleucine degradation	VDAG_01324	1.71	0.00525421	K01907
map00310 Lysine degradation	VDAG_02910	2.219	0.027521	K07511
map00310 Lysine degradation	VDAG_03345	1.575	0.027521	K00135
map00310 Lysine degradation	VDAG_02013	3.648	0.027521	K00128
map00330 Arginine and proline metabolism	VDAG_07646	2.225	0.0405745	K01426
map00330 Arginine and proline metabolism	VDAG_09549	1.983	0.0405745	K00472
map00330 Arginine and proline metabolism	VDAG_02013	3.648	0.0405745	K00128
map00340 Histidine metabolism	VDAG_02013	3.648	0.0969175	K00128
map00340 Histidine metabolism	VDAG_06372	2.528	0.0969175	K00129
map00350 Tyrosine metabolism	VDAG_04798	2.403	3.26389e-05	K00505
map00350 Tyrosine metabolism	VDAG_03345	1.575	3.26389e-05	K00135
map00350 Tyrosine metabolism	VDAG_07316	3.349	3.26389e-05	K00451
map00350 Tyrosine metabolism	VDAG_07507	2.232	3.26389e-05	K13953
map00350 Tyrosine metabolism	VDAG_07314	2.113	3.26389e-05	K00276
map00350 Tyrosine metabolism	VDAG_07369	1.813	3.26389e-05	K00276
map00350 Tyrosine metabolism	VDAG_06372	2.528	3.26389e-05	K00129
map00360 Phenylalanine metabolism	VDAG_07646	2.225	0.00454185	K01426
map00360 Phenylalanine metabolism	VDAG_07314	2.113	0.00454185	K00276
map00360 Phenylalanine metabolism	VDAG_07369	1.813	0.00454185	K00276
map00360 Phenylalanine metabolism	VDAG_06372	2.528	0.00454185	K00129
map00380 Tryptophan metabolism	VDAG_07646	2.225	0.0562344	K01426
map00380 Tryptophan metabolism	VDAG_02910	2.219	0.0562344	K07511
map00380 Tryptophan metabolism	VDAG_02013	3.648	0.0562344	K00128
map00410 beta-Alanine metabolism	VDAG_02910	2.219	0.000489346	K07511
map00410 beta-Alanine metabolism	VDAG_07314	2.113	0.000489346	K00276
map00410 beta-Alanine metabolism	VDAG_02013	3.648	0.000489346	K00128
map00410 beta-Alanine metabolism	VDAG_07369	1.813	0.000489346	K00276
map00410 beta-Alanine metabolism	VDAG_06372	2.528	0.000489346	K00129
map00460 Cyanoamino acid metabolism	VDAG_01263	3.022	0.0651724	K01188
map00460 Cyanoamino acid metabolism	VDAG_06333	3.707	0.0651724	K01188
map00500 Starch and sucrose metabolism	VDAG_01692	3.671	0.00769223	K01179
map00500 Starch and sucrose metabolism	VDAG_01263	3.022	0.00769223	K01188
map00500 Starch and sucrose metabolism	VDAG_06333	3.707	0.00769223	K01188
map00500 Starch and sucrose metabolism	VDAG_03483	2.762	0.00769223	K01225
map00500 Starch and sucrose metabolism	VDAG_07825	3.182	0.00769223	K19357
map00511 Other glycan degradation	VDAG_05015	1.535	0.000789431	K01190
map00511 Other glycan degradation	VDAG_06180	1.632	0.000789431	K01192
map00511 Other glycan degradation	VDAG_05347	1.677	0.000789431	K01190
map00561 Glycerolipid metabolism	VDAG_09648	2.91	0.000489346	K00863
map00561 Glycerolipid metabolism	VDAG_04951	2.151	0.000489346	K18097
map00561 Glycerolipid metabolism	VDAG_09741	2.031	0.000489346	K00002
map00561 Glycerolipid metabolism	VDAG_02013	3.648	0.000489346	K00128
map00561 Glycerolipid metabolism	VDAG_07738	1.812	0.000489346	K00864
map00600 Sphingolipid metabolism	VDAG_05015	1.535	0.000393233	K01190
map00600 Sphingolipid metabolism	VDAG_05347	1.677	0.000393233	K01190
map00600 Sphingolipid metabolism	VDAG_01556	4.116	0.000393233	K12349
map00600 Sphingolipid metabolism	VDAG_07821	1.357	0.000393233	K04718
map00650 Butanoate metabolism	VDAG_02910	2.219	0.00454185	K07511
map00650 Butanoate metabolism	VDAG_03345	1.575	0.00454185	K00135
map00650 Butanoate metabolism	VDAG_09473	2.066	0.00454185	K01027
map00650 Butanoate metabolism	VDAG_01324	1.71	0.00454185	K01907
map00680 Methane metabolism	VDAG_09648	2.91	0.0405745	K00863
map00680 Methane metabolism	VDAG_01596	2.354	0.0405745	K00058
map00680 Methane metabolism	VDAG_07057	1.874	0.0405745	K01895
map00910 Nitrogen metabolism	VDAG_07292	1.325	0.0753041	K00459
map00910 Nitrogen metabolism	VDAG_03820	1.595	0.0753041	K01673
