# Supplementary material for: Hypothetical Protein VDAG_07742 Is Required for Verticillium dahliae Pathogenicity in Potato
Source: Int J Mol Sci. 2023 Feb 11;24(4):3630. doi: 10.3390/ijms24043630 (PMC9965449; doi:10.3390/ijms24043630)
Supplement: Supplementary file 1 [file ijms-24-03630-s001.zip › Table S4.xlsx]

## Sheet: Sheet1
Table S4: List of the domains of upregulated proteins identified in this study.
Domain description	Protein ID	Fold Enrichment	Fisher's exact test p-value
Alcohol dehydrogenase GroES-like domain	VDAG_09254	8.55	0.00635253
Alcohol dehydrogenase GroES-like domain	VDAG_07507	2.232	0.00635253
Alcohol dehydrogenase GroES-like domain	VDAG_09741	2.031	0.00635253
Alcohol dehydrogenase GroES-like domain	VDAG_08929	2.844	0.00635253
Alcohol dehydrogenase GroES-like domain	VDAG_00921	1.463	0.00635253
Beta galactosidase small chain	VDAG_05015	1.535	0.00204512
Beta galactosidase small chain	VDAG_05347	1.677	0.00204512
Carboxylesterase family	VDAG_02233	1.358	0.0272105
Carboxylesterase family	VDAG_05410	2.778	0.0272105
Cellulase (glycosyl hydrolase family 5)	VDAG_01692	3.671	0.00595323
Cellulase (glycosyl hydrolase family 5)	VDAG_07477	1.835	0.00595323
Copper amine oxidase, N2 domain	VDAG_07314	2.113	0.00204512
Copper amine oxidase, N2 domain	VDAG_07369	1.813	0.00204512
Copper amine oxidase, N3 domain	VDAG_07314	2.113	0.00204512
Copper amine oxidase, N3 domain	VDAG_07369	1.813	0.00204512
Copper amine oxidase, enzyme domain	VDAG_07314	2.113	0.00204512
Copper amine oxidase, enzyme domain	VDAG_07369	1.813	0.00204512
Cytochrome P450	VDAG_04380	2.598	0.0229889
Cytochrome P450	VDAG_04483	3.228	0.0229889
Cytochrome P450	VDAG_03560	3.24	0.0229889
Dienelactone hydrolase family	VDAG_05635	1.399	0.0186893
Dienelactone hydrolase family	VDAG_02706	1.673	0.0186893
Domain of unknown function (DUF4009)	VDAG_08662	7.667	0.0115052
Domain of unknown function (DUF4009)	VDAG_01821	2.075	0.0115052
Domain of unknown function (DUF4009)	VDAG_07057	1.874	0.0115052
Enolase C-terminal domain-like	VDAG_10081	1.613	0.0115542
Enolase C-terminal domain-like	VDAG_01700	2.453	0.0115542
Fungal cellulose binding domain	VDAG_01692	3.671	0.00282187
Fungal cellulose binding domain	VDAG_02904	1.74	0.00282187
Fungal cellulose binding domain	VDAG_03483	2.762	0.00282187
Fungal cellulose binding domain	VDAG_05396	3.258	0.00282187
GDSL-like Lipase/Acylhydrolase family	VDAG_09363	2.153	0.0369796
GDSL-like Lipase/Acylhydrolase family	VDAG_04827	2.398	0.0369796
GMC oxidoreductase	VDAG_00618	3.336	0.000168154
GMC oxidoreductase	VDAG_00618	3.336	0.000168154
GMC oxidoreductase	VDAG_08340	1.957	0.000168154
GMC oxidoreductase	VDAG_08340	1.957	0.000168154
GMC oxidoreductase	VDAG_05780	3.301	0.000168154
GMC oxidoreductase	VDAG_05780	3.301	0.000168154
GMC oxidoreductase	VDAG_07266	1.377	0.000168154
GMC oxidoreductase	VDAG_07266	1.377	0.000168154
GMC oxidoreductase	VDAG_05396	3.258	0.000168154
GMC oxidoreductase	VDAG_05396	3.258	0.000168154
Glycosyl hydrolase family 7	VDAG_03483	2.762	0.00595323
Glycosyl hydrolase family 7	VDAG_07825	3.182	0.00595323
Glycosyl hydrolases family 2	VDAG_05015	1.535	0.000851555
Glycosyl hydrolases family 2	VDAG_06180	1.632	0.000851555
Glycosyl hydrolases family 2	VDAG_05347	1.677	0.000851555
Glycosyl hydrolases family 2, TIM barrel domain	VDAG_05015	1.535	0.0115542
Glycosyl hydrolases family 2, TIM barrel domain	VDAG_05347	1.677	0.0115542
Glycosyl hydrolases family 2, sugar binding domain	VDAG_05015	1.535	0.0115542
Glycosyl hydrolases family 2, sugar binding domain	VDAG_05347	1.677	0.0115542
Nitronate monooxygenase	VDAG_01628	1.83	0.000352242
Nitronate monooxygenase	VDAG_07292	1.325	0.000352242
Nitronate monooxygenase	VDAG_00590	1.635	0.000352242
Pectate lyase	VDAG_07238	4.896	5.60746e-05
Pectate lyase	VDAG_02904	1.74	5.60746e-05
Pectate lyase	VDAG_02886	3.435	5.60746e-05
Pectate lyase	VDAG_05344	6.385	5.60746e-05
Subtilase family	VDAG_07373	5.188	0.0027876
Subtilase family	VDAG_07131	4.645	0.0027876
Subtilase family	VDAG_05967	6.903	0.0027876
Zinc carboxypeptidase	VDAG_03588	3.107	5.60746e-05
Zinc carboxypeptidase	VDAG_05115	5.42	5.60746e-05
Zinc carboxypeptidase	VDAG_07183	2.634	5.60746e-05
Zinc carboxypeptidase	VDAG_07290	3.776	5.60746e-05
