# Supplementary material for: Hypothetical Protein VDAG_07742 Is Required for Verticillium dahliae Pathogenicity in Potato
Source: Int J Mol Sci. 2023 Feb 11;24(4):3630. doi: 10.3390/ijms24043630 (PMC9965449; doi:10.3390/ijms24043630)
Supplement: Supplementary file 1 [file ijms-24-03630-s001.zip › Table S5.xlsx]

## Sheet: Sheet1
Table S5: List of the hypothetical proteins with unknown functions.
Protein ID	Fold change	p-value
VDAG_01172	6.76	0.0044525
VDAG_08248	6.522	0.000736547
VDAG_01113	5.636	0.00489088
VDAG_07742	5.4	0.00634638
VDAG_07392	5.154	0.00138373
VDAG_05645	4.83	0.000331429
VDAG_02776	3.996	0.000366602
VDAG_02078	3.204	0.0106273
VDAG_00633	3.038	0.00838315
VDAG_08380	3.006	0.00519501
VDAG_07494	2.221	0.0029773
VDAG_08716	2.186	0.00488632
VDAG_00031	2.18	0.00809748
VDAG_09363	2.153	0.00793976
VDAG_07661	2.126	0.0250326
VDAG_07464	2.121	0.00308092
VDAG_10464	2.117	0.00254718
VDAG_03769	2.089	0.0356591
VDAG_07610	1.797	0.000615544
VDAG_07294	1.768	0.0216792
VDAG_07723	1.741	0.00201165
VDAG_07214	1.695	0.0467663
VDAG_08883	1.674	0.0261941
VDAG_07263	1.614	0.010183
VDAG_08109	1.553	0.00467394
VDAG_09869	1.46	0.0109255
VDAG_05121	1.408	0.0457177
VDAG_08344	1.362	0.0135199
VDAG_05394	1.342	0.0090968
