# Supplementary material for: Hypothetical Protein VDAG_07742 Is Required for Verticillium dahliae Pathogenicity in Potato
Source: Int J Mol Sci. 2023 Feb 11;24(4):3630. doi: 10.3390/ijms24043630 (PMC9965449; doi:10.3390/ijms24043630)
Supplement: Supplementary file 1 [file ijms-24-03630-s001.zip › Table S6.xlsx]

## Sheet: Sheet1
Table S6
#: Primers used for qRT-PCR validation of the proteomic data.
Primer name	Primer sequence 5′-3′
VDAG_10194-F	GTCGCTTACATCGGTCTC
VDAG_10194-R	CGTGCTCCTCATCATCAG
VDAG_02304-F	ATGCCTTGATGAAGAACCT
VDAG_02304-R	CTCGCCGTAGATGTAGTC
VDAG_10208-F	CTGTATCTGGTGGCTTCTATA
VDAG_10208-R	CTACGCTGATGCTGTCAT
VDAG_07742-F	CTTCTTCACAGCCGATGAT
VDAG_07742-R	CCATGTTGTAGACGACGAT
VDAG_09254-F	CAAGCACAGTATATCCGAGTA
VDAG_09254-R	GAGTAAGCCGCCATTAGC
VDAG_08248-F	TCTCGGTGCTCCAAGTTA
VDAG_08248-R	TGATGTTGCGGTTGTTCT
VDAG_07373-F	GTCAAGCAGCAGAACCTT
VDAG_07373-R	GCCACCAGCATCATAGTC
VDAG_03665-F	CACGCAACTCTACGACAA
VDAG_03665-R	CCTATTCCACGACCTACTTC
VDAG_01700-F	CCTTCTCACACCTTCCATC
VDAG_01700-R	ACGACGACATCTTCATCTC
VDAG_09741-F	AATCAAGGTCGGCTCCAA
VDAG_09741-R	AGGTCTCGTTGTCGTTCT
β-tubilin-F	TTTCCAGATCACCCACTCC
β-tubilin-R	ACGACCGAGAAGGTAGCC
#: Primers used for generation of VDAG_07742 gene knockout and complementary mutants.
Primer name	Primer sequence 5′-3′	Purpose
VDAG_07742-UF	CCAAGCTCAAGCTAAGCTTTGGATAGGATCGTGCGTGTG	Ampliﬁed homologous upstream
VDAG_07742-UR	ATGCCGACCGGGAACCAGTTCAAAAACGGCTGCAAGTCCA
VDAG_07742-DF	AATATCAGTTGGGCTGCAGGACAGATCCGTGTCAGACCCT	Ampliﬁed homologous downstream
VDAG_07742-DR	ATTAACGCCGAATTGAATTCCCAACTTTAAATGGCAGCTGC
hph-F	TCCCGGTCGGCATCTACTC	Ampliﬁed hph marker gene
hph-R	TGATATTGAAGGAGCACTTTTTGG
VDAG_07742-CF	CGACTCACTATAGGGCGAATTGGGTACTCAAATTGGCTCGACTTCTCGAGTCACGG	Amplified VDAG_07165 gene promoter region
VDAG_07742-CR	CACCACCCCGGTGAACAGCTCCTCGCCCTTGCTCACGCTTGTGCGCGTCACCTTG
neo-F	TCGGCTATGACTGGGCACAACA	Ampliﬁed resistance neo gene
neo-R	GAGCGGCGATACCGTAAAGCAC
Q-F	GAAGTTCAGCCGACCGCT	Detection of genes of interest by qRT-PCR
Q-R	TGGTACGCCGAGCAGTTC
actin-F	GCTTCCCGATGGTCAAGTCA	Detection of the biomass of Verticillium dahliae
actin-R	GGATTCCAGCTGCTTCCATTC
VdEF-1α-F	CCGCCGGTCCATCAGTCTCTCTGTTTATA
VdEF-1α-R	CGCCTGCGGGACTCCGATGCGAGCTGTAAC
Note: The underlined sequence is the homologous arm sequences.
#: Primers used for qRT-PCR detection in this study.
Primer name	Primer sequence 5′-3′
VdCrz1-F	ATGGATCAGCAAGCTCAACATCG
VdCrz1-R	GATCCAGACCGAGACCGAGAC
VdNoxB-F	TGCGTGGCAAGCATAAGACATAC
VdNoxB-R	GACAGCACGAGTGAAATCACCAAC
VdPls1-F	ATGGTCAACAAGATCCTCGCGA
VdPls1-R	TCCGGCTGCTCAAACATGTTGT
VdSec22-F	CAATCACAGACAGGCAGTA
VdSec22-R	CCACCAGAGGAAGAAGATG
VdSyn8-F	AACCTTGACGACGATTCC
VdSyn8-R	CACCTGATTCGGTCTGTC
VdMcm1-F	CGGCATTATGAAGAAGGTAAG
VdMcm1-R	GGTGTCGTGAAGGTGTAG
VdMsb-F	CTGGCGATACGGAGAATG
VdMsb-R	GTTGTGGAGAAGCGAGTT
β-tubilin-F	TTTCCAGATCACCCACTCC
β-tubilin-R	ACGACCGAGAAGGTAGCC
